# Supplementary material for: Association Between the Blood Urea Nitrogen-to-Creatinine Ratio Trajectories and Clinical Outcomes in Critically Ill Hemorrhagic Stroke Patients: Insights from MIMIC-IV Database
Source: J Clin Med. 2025 Nov 17;14(22):8141. doi: 10.3390/jcm14228141 (PMC12653523; doi:10.3390/jcm14228141)
Supplement: Supplementary file 1 [file jcm-14-08141-s001.zip]

Archive with 1 entries (1 files):
- jcm-3911666-supplementary.pdf
